# Supplementary material for: Membrane Localized GbTMEM214s Participate in Modulating Cotton Resistance to Verticillium Wilt
Source: Plants (Basel). 2022 Sep 8;11(18):2342. doi: 10.3390/plants11182342 (PMC9505811; doi:10.3390/plants11182342)
Supplement: Supplementary file 1 [file plants-11-02342-s001.zip]

Archive with 1 entries (1 files):
- plants-1894732-supplementary.pdf
